# Supplementary material for: The role of surface and structural similarities in the retrieval of realistic perceptual events
Source: Br J Psychol. 2024 Nov 13;116(1):198–215. doi: 10.1111/bjop.12747 (PMC11724687; doi:10.1111/bjop.12747)
Supplement: Supplementary file 1 — Videos S1–S6. [file BJOP-116-198-s001.zip]

Archive with 6 entries (6 files):
- Expe1A_SuperficiallyDissimilarAnalog_Set1.mp4
- Expe1A_SuperficiallyDissimilarAnalog_Set2.mp4
- Expe1A_SuperficiallySimilarDisanalog.mp4
- Expe1A_TargetCue_Set1.mp4
- Expe1A_TargetCue_Set2.mp4
- Expe1B_SuperficiallyDissimilarAnalogDeprivedStructuralSim.mp4
